# Supplementary material for: Leaf Cuticular Transpiration Barrier Organization in Tea Tree Under Normal Growth Conditions
Source: Front Plant Sci. 2021 Jun 30;12:655799. doi: 10.3389/fpls.2021.655799 (PMC8278822; doi:10.3389/fpls.2021.655799)
Supplement: Supplementary file 5 [file Data_Sheet_1.xlsx]

## Sheet: Sheet1
Supplementary data 1. Wax coverage of eight tea germplasms (µg/cm2).
	Germplasms	Jinguanyin																																										0316B
	Leaf surface	Adaxial																		Abaxial																		Adaxial+Abaxial						Adaxial
	Cuticular compartments	Epicuticular wax						Intracuticular wax						Epicuticular wax + Intracuticular wax						Epicuticular wax						Intracuticular wax						Epicuticular wax + Intracuticular wax						Adaxial wax+Abaxial wax						Epicuticular wax
	Biological replicates	1	2	3	4	Mean	SE	1	2	3	4	Mean	SE	1	2	3	4	Mean	SE	1	2	3	4	Mean	SE	1	2	3	4	Mean	SE	1	2	3	4	Mean	SE	1	2	3	4	Mean	SE	1	2	3	4	Mean	SE
Acides	C16	0.0131201	0.0134444	0.0117627	0.0144358	0.0131908	0.000552178	0.0151376	0.0119588	0.0133479	0.011588	0.0130081	0.000804554	0.0282577	0.0254032	0.0251106	0.0260238	0.0261988	0.000712198	0.0176863	0.011167	0.0168116	0.0131805	0.0247113	0.0015321	0.0192842	0.0175675	0.0125029	0.013918	0.0158181	0.00157255	0.0369705	0.0287345	0.0293145	0.0270984	0.0405295	0.00219767	0.0652282	0.0541377	0.0544252	0.0531222	0.0667283	0.00284704	0.0149396	0.0130084	0.0123766	0.0141833	0.013627	0.000575802
	C18	0.0182948	0.0139969	0.0173994	0.0190908	0.0171955	0.00112076	0.0114997	0.00806011	0.00908255	0.00764653	0.00907223	0.000863613	0.0297945	0.022057	0.026482	0.0267374	0.0262677	0.00159255	0.00927548	0.00796491	0.0118849	0.00786039	0.0246425	0.000936567	0.0156099	0.0109478	0.00948563	0.00860249	0.0111615	0.00155967	0.0248853	0.0189128	0.0213706	0.0164629	0.035804	0.00179752	0.0546798	0.0409698	0.0478525	0.0432003	0.0620717	0.00302885	0.00711342	0.00827511	0.00807376	0.00924605	0.00817708	0.000437259
	C24	0	0	0	0	0	0	0	0	0	0	0	0	0	0	0	0	0	0	0	0	0	0	0	0	0	0	0	0	0	0	0	0	0	0	0	0	0	0	0	0	0	0	0	0	0	0	0	0
	C26	0.0187154	0.0108312	0.0145508	0.016689	0.0151966	0.00168532	0.00890735	0.0074564	0.00927534	0.00947652	0.0087789	0.00045631	0.0276228	0.0182876	0.0238262	0.0261655	0.0239755	0.00205089	0.00667906	0.00590153	0.00557747	0.00426839	0.00560661	0.000502395	0.00288542	0.00230474	0.00238715	0.00214611	0.00243085	0.000159563	0.00956447	0.00820627	0.00796463	0.00641449	0.00803747	0.000645471	0.0371872	0.0264938	0.0317908	0.03258	0.032013	0.00219098	0.0164752	0.0103506	0.0131227	0.0146971	0.0136614	0.00129879
	C28	0.0190176	0.0135292	0.00929413	0.0200161	0.0154642	0.00250267	0.0145392	0.0123894	0.0153813	0.0164859	0.014699	0.000866905	0.0335568	0.0259186	0.0246755	0.036502	0.0301632	0.00288428	0.0120614	0.0118614	0.0108217	0.00899089	0.0109338	0.000702333	0.0060701	0.00517655	0.00526294	0.00559618	0.00552644	0.000202543	0.0181315	0.0170379	0.0160847	0.0145871	0.0164603	0.000751473	0.0516882	0.0429565	0.0407601	0.0510891	0.0466235	0.00279015	0.0173708	0.0115544	0.012773	0.0144386	0.0140342	0.00125952
	Subtotal	0.0691479	0.0518016	0.0530071	0.0702318	0.0610471	0.00500084	0.0500838	0.0398648	0.0470871	0.045197	0.0455582	0.00214795	0.119232	0.0916664	0.100094	0.115429	0.106605	0.00647331	0.0457022	0.0368948	0.0450957	0.0343001	0.0658943	0.00288126	0.0438496	0.0359966	0.0296386	0.0302627	0.0349369	0.00329745	0.0895518	0.0728914	0.0747344	0.0645629	0.100831	0.00519974	0.208784	0.164558	0.174829	0.179992	0.207437	0.00947384	0.0558991	0.0431885	0.046346	0.052565	0.0494996	0.00288856
Aldehydes	C26	0.00139509	0.00153089	0.00120236	0.00147837	0.00140168	7.20816e-05	0	0	0	0	0	0	0.00139509	0.00153089	0.00120236	0.00147837	0.00140168	7.20816e-05	0	0	0	0	0	0	0	0	0	0	0	0	0	0	0	0	0	0	0.00139509	0.00153089	0.00120236	0.00147837	0.00140168	7.20816e-05	0.00108873	0.00101187	0.00073818	0.000594663	0.000858361	0.000115692
	C28	0.000851795	0.000901536	0.000717477	0.000957309	0.000857029	5.12667e-05	0.000487312	0.000423225	0.000450558	0.000540839	0.000475483	2.54353e-05	0.00133911	0.00132476	0.00116803	0.00149815	0.00133251	6.74486e-05	0	0	0	0	0	0	0	0	0	0	0	0	0	0	0	0	0	0	0.00133911	0.00132476	0.00116803	0.00149815	0.00133251	6.74486e-05	0.000887117	0.000717017	0.00059939	0.000720657	0.000731045	5.91582e-05
	C30	0.003523	0.00375432	0.00282413	0.00409092	0.00354809	0.000268007	0.00137096	0.000982643	0.000927708	0.00128816	0.00114237	0.000109963	0.00489397	0.00473697	0.00375184	0.00537908	0.00469046	0.000341416	0.000604707	0.000539046	0.000600437	0.000634498	0.000594672	2.00297e-05	0.0010923	0.000878527	0.00105964	0.00140746	0.00110948	0.000109891	0.001697	0.00141757	0.00166008	0.00204196	0.00170415	0.000128529	0.00659097	0.00615454	0.00541192	0.00742104	0.00639462	0.000419864	0.00251068	0.00188842	0.0014914	0.00137307	0.00181589	0.000256479
	Subtotal	0.00576989	0.00618675	0.00474397	0.0065266	0.0058068	0.000386592	0.00185828	0.00140587	0.00137827	0.001829	0.00161785	0.000130616	0.00762817	0.00759262	0.00612223	0.00835559	0.00742465	0.000468382	0.000604707	0.000539046	0.000600437	0.000634498	0.000594672	2.00297e-05	0.0010923	0.000878527	0.00105964	0.00140746	0.00110948	0.000109891	0.001697	0.00141757	0.00166008	0.00204196	0.00170415	0.000128529	0.00932517	0.00901019	0.00778231	0.0103976	0.00912881	0.000538161	0.00448653	0.0036173	0.00282897	0.00268839	0.0034053	0.000414338
1-Alkanols	C18	0.0016845	0.00183944	0.00169712	0.00201429	0.00180884	7.69666e-05	0.00179629	0.00233573	0.00218486	0.0025081	0.00220624	0.00015177	0.00348079	0.00417517	0.00388198	0.00452239	0.00401508	0.000221017	0.00176989	0.00215446	0.00249048	0.00240346	0.00220457	0.000161441	0.00249374	0.00311962	0.00189713	0.00247416	0.00249616	0.000249673	0.00426362	0.00527408	0.00438761	0.00487761	0.00470073	0.000232582	0.00774441	0.00944925	0.00826959	0.00940001	0.00871581	0.000423163	0.00122529	0.0015058	0.00133897	0.00146146	0.00138288	6.32777e-05
	C24	0.00183405	0.00236532	0.00195198	0.00278082	0.00223304	0.000215202	0.00394979	0.00349302	0.00361007	0.00311815	0.00354276	0.000171507	0.00578384	0.00585834	0.00556205	0.00589896	0.0057758	7.51307e-05	0	0	0	0	0	0	0.0010652	0.000956646	0.00110219	0.000596345	0.000930095	0.000115457	0.0010652	0.000956646	0.00110219	0.000596345	0.000930095	0.000115457	0.00684904	0.00681498	0.00666424	0.00649531	0.00670589	8.0867e-05	0.00134313	0.00187482	0.00113027	0.00147164	0.00145496	0.000156654
	C26	0.0157194	0.0161094	0.01108	0.0184214	0.0153326	0.0015378	0.00843637	0.00882499	0.0101103	0.0108179	0.00954738	0.000554315	0.0241558	0.0249344	0.0211903	0.0292392	0.0248799	0.00166193	0.00147495	0.00189484	0.00143362	0.00141664	0.00155502	0.000113936	0.0014596	0.00184617	0.00147814	0.00206241	0.00171158	0.000146965	0.00293456	0.00374101	0.00291176	0.00347905	0.00326659	0.00020542	0.0270904	0.0286754	0.0241021	0.0327183	0.0281465	0.00179476	0.0176116	0.0129626	0.0144514	0.0172471	0.0155682	0.00111918
	C28	0.0618139	0.056813	0.0412259	0.074782	0.0586587	0.00693557	0.0610848	0.0535486	0.0662676	0.0726666	0.0633919	0.00404662	0.122899	0.110362	0.107493	0.147449	0.122051	0.00910274	0.0146078	0.0152561	0.0132233	0.0133704	0.0141144	0.000491135	0.013982	0.0164434	0.0141664	0.0156579	0.0150624	0.000593865	0.0285898	0.0316996	0.0273897	0.0290283	0.0291769	0.00090942	0.151488	0.142061	0.134883	0.176477	0.151227	0.00907725	0.0582945	0.0396363	0.0413584	0.0521595	0.0478622	0.00444656
	C30	0.000607882	0.000705526	0.000674529	0.000723749	0.000677921	2.5461e-05	0.000618761	0.000864541	0.000451693	0.00054719	0.000620546	8.8237e-05	0.00122664	0.00157007	0.00112622	0.00127094	0.00129847	9.54598e-05	0	0	0	0	0	0	0.000586102	0.00052784	0.000425561	0.000508934	0.000512109	3.31952e-05	0.000586102	0.00052784	0.000425561	0.000508934	0.000512109	3.31952e-05	0.00181274	0.00209791	0.00155178	0.00177987	0.00181058	0.000111982	0.000869187	0.00077595	0.00101748	0.00152492	0.00104688	0.000166925
	C32	0.00327076	0.00341352	0.00252733	0.00447493	0.00342163	0.000401254	0.00857087	0.00770435	0.00886646	0.0100956	0.00880932	0.000494602	0.0118416	0.0111179	0.0113938	0.0145705	0.012231	0.000793986	0.00689743	0.00653914	0.00589031	0.00555685	0.00622093	0.000304031	0.0144201	0.0177192	0.0160184	0.018337	0.0166237	0.000883064	0.0213176	0.0242583	0.0219087	0.0238939	0.0228446	0.000724991	0.0331592	0.0353762	0.0333025	0.0384644	0.0350756	0.00123797	0.00453133	0.00349217	0.00302466	0.00394757	0.00374893	0.000321727
	Subtotal	0.0849305	0.0812462	0.0591568	0.103197	0.0821327	0.00903795	0.0844569	0.0767713	0.0914909	0.0997535	0.0881181	0.00490674	0.169387	0.158017	0.150648	0.202951	0.170251	0.0115613	0.0247501	0.0258446	0.0230377	0.0227473	0.0240949	0.000731673	0.0340067	0.0406129	0.0350878	0.0396368	0.0373361	0.00163733	0.0587568	0.0664575	0.0581255	0.0623841	0.061431	0.00192031	0.228144	0.224475	0.208773	0.265335	0.231682	0.0119784	0.083875	0.0602476	0.0623212	0.0778121	0.071064	0.00579576
Alkanes	C17	0.000645669	0.000657434	0.000454643	0.000692327	0.000612518	5.35495e-05	0.00057336	0.000854047	0.000771586	0.000815054	0.000753512	6.23671e-05	0.00121903	0.00151148	0.00122623	0.00150738	0.00136603	8.28099e-05	0.000711002	0.000533503	0.000627105	0.000680337	0.000637987	3.89015e-05	0.000737934	0.000921251	0.000850342	0.000884488	0.000848504	3.95982e-05	0.00144894	0.00145475	0.00147745	0.00156482	0.00148649	2.6826e-05	0.00266796	0.00296624	0.00270368	0.00307221	0.00285252	9.89143e-05	0.000478016	0.000796933	0.000597483	0.000583523	0.000613989	6.6557e-05
	C21	0.00110969	0.00094112	0.000719263	0.000737008	0.000876771	9.25277e-05	0.00159771	0.0019434	0.00154248	0.00174985	0.00170836	8.97783e-05	0.00270741	0.00288452	0.00226175	0.00248686	0.00258513	0.000135036	0.000756802	0.000640957	0.000516918	0.00071229	0.00165674	5.23588e-05	0.00109475	0.00142876	0.000986883	0.00119892	0.00117733	9.43268e-05	0.00185156	0.00206971	0.0015038	0.00191121	0.00283407	0.000119325	0.00455896	0.00495423	0.00376555	0.00439807	0.0054192	0.000247235	0.00182658	0.00169688	0.00242904	0.00196898	0.00198037	0.000159544
	C25	0.0217263	0.0231161	0.0167084	0.0258965	0.0218618	0.00192414	0.0117256	0.0129004	0.012942	0.01338	0.012737	0.000354146	0.0334519	0.0360165	0.0296504	0.0392766	0.0345989	0.00203496	0.00269451	0.00245308	0.00235051	0.0024141	0.00647805	7.51853e-05	0.00444162	0.00458825	0.00370469	0.00352775	0.00406558	0.000263643	0.00713613	0.00704133	0.0060552	0.00594185	0.0105436	0.000316157	0.0405881	0.0430578	0.0357056	0.0452184	0.0451425	0.00204427	0.0160824	0.0133975	0.0191684	0.0167207	0.0163422	0.00118567
	C27	0.00280464	0.0029725	0.00227575	0.00336187	0.00285369	0.000225237	0.00272555	0.00387015	0.00226794	0.00302472	0.00297209	0.000337379	0.00553019	0.00684265	0.00454368	0.00638658	0.00582578	0.000506595	0.00145874	0.00136406	0.00122487	0.00166152	0.0044273	9.16625e-05	0.00179442	0.0019604	0.0013578	0.00162851	0.00168528	0.000128474	0.00325316	0.00332446	0.00258267	0.00329003	0.00611258	0.000177235	0.00878335	0.0101671	0.00712635	0.00967661	0.0119384	0.00066847	0.00490159	0.0033497	0.00539608	0.00480351	0.00461272	0.000440522
	C29	0.243949	0.252536	0.170374	0.31526	0.0552968	0.0296679	0.104026	0.115174	0.111828	0.135785	0.0633033	0.00677562	0.347975	0.36771	0.282203	0.451044	0.1186	0.0347917	0.0105149	0.0112	0.010611	0.00880647	0.0102831	0.00051497	0.0270953	0.0232627	0.0198834	0.0188887	0.0222825	0.00185736	0.0376103	0.0344627	0.0304944	0.0276952	0.0325656	0.00218056	0.385585	0.402173	0.312697	0.47874	0.151166	0.0340661	0.0732199	0.0542704	0.0720765	0.0625192	0.0655215	0.00445192
	C31	0.00221659	0.00204805	0.00160271	0.00254085	0.00210205	0.000195345	0.00212779	0.00199651	0.00175154	0.0023019	0.00204444	0.000115947	0.00434438	0.00404456	0.00335425	0.00484275	0.00414648	0.000311177	0.00108877	0.00103335	0.000815868	0.0013057	0.00386092	0.000100624	0.00131467	0.00119185	0.000810734	0.00174789	0.00126629	0.000193079	0.00240344	0.0022252	0.0016266	0.00305359	0.00512721	0.00029364	0.00674782	0.00626976	0.00498085	0.00789634	0.00927369	0.000603409	0.00358144	0.00423913	0.0035581	0.00417342	0.00388802	0.000184294
	C35	0.00135591	0.00145762	0.00101711	0.00163833	0.00136724	0.000130504	0.000719964	0.000997993	0.000502318	0.000667667	0.000721985	0.000103033	0.00207588	0.00245562	0.00151943	0.002306	0.00208923	0.000205361	0.000633329	0.000564145	0.000674251	0.000670937	0.000635665	0.000389695	0.00104337	0.000982343	0.00135313	0.00077804	0.00103922	0.000119027	0.0016767	0.00154649	0.00202738	0.00144898	0.00167489	0.000126418	0.00375257	0.0040021	0.00354681	0.00375497	0.00376412	9.3129e-05	0.000983923	0.000952866	0.0008116	0.00100739	0.000938945	4.38925e-05
	Subtotal	0.273807	0.283729	0.193152	0.350127	0.0849709	0.0321721	0.123496	0.137737	0.131606	0.157724	0.0842407	0.00730194	0.397304	0.421465	0.324759	0.50785	0.169212	0.0377504	0.0178581	0.0177891	0.0168205	0.0162514	0.0279798		0.0375221	0.0343356	0.028947	0.0286543	0.0323647	0.00215891	0.0553802	0.0521246	0.0457675	0.0449057	0.0603445	0.00252482	0.452684	0.47359	0.370526	0.552756	0.229556	0.037444	0.101074	0.0787034	0.104037	0.0917767	0.0938978	0.00569848
1-Alkanol ester	C22	0.000603246	0.000742592	0.00048758	0.000587305	0.000605181	5.24684e-05	0.000845913	0.00098977	0.000721649	0.000837563	0.000848724	5.49048e-05	0.00144916	0.00173236	0.00120923	0.00142487	0.0014539	0.000107343	0.000764766	0.000743966	0.000813241	0.000742819	0.000766198	1.64721e-05	0.00087071	0.000824094	0.000890083	0.000910566	0.000873863	1.84777e-05	0.00163548	0.00156806	0.00170332	0.00165339	0.00164006	2.79657e-05	0.00308464	0.00330042	0.00291255	0.00307825	0.00309397	7.95134e-05	0.000756748	0.000796469	0.00067192	0.000661259	0.000721599	3.28506e-05
Glycol ester	C18	0.00292018	0.00234462	0.00185634	0.00198332	0.00227612	0.000238302	0.00311909	0.00296962	0.00287959	0.00308596	0.00301357	5.49677e-05	0.00603927	0.00531424	0.00473593	0.00506928	0.00528968	0.000276542	0.00285111	0.00213773	0.0023112	0.00247751	0.00244439	0.000152288	0.00339921	0.00237897	0.00278839	0.00251163	0.00276955	0.00022655	0.00625031	0.00451669	0.00509958	0.00498915	0.00521393	0.000367857	0.0122896	0.00983094	0.00983552	0.0100584	0.0105036	0.000597685	0.00160499	0.0010997	0.00170818	0.00170907	0.00153048	0.000145658
	C19	0.00629396	0.00610398	0.00423491	0.00886771	0.00637514	0.000951909	0.00619404	0.00814388	0.00510642	0.00535321	0.00619939	0.0006887	0.012488	0.0142479	0.00934133	0.0142209	0.0125745	0.00115368	0.00525872	0.00678734	0.0048092	0.00415603	0.00525282	0.000559354	0.0123687	0.0139221	0.012141	0.0110786	0.0123776	0.000586597	0.0176274	0.0207095	0.0169502	0.0152346	0.0176304	0.00114321	0.0301154	0.0349573	0.0262915	0.0294555	0.0302049	0.00179048	0.0108235	0.00837335	0.0130622	0.00896868	0.0103069	0.00105625
	C21	0.0059753	0.00526321	0.00391593	0.00911478	0.0060673	0.00110191	0.0079208	0.0100543	0.00711751	0.00658447	0.00791927	0.000762825	0.0138961	0.0153175	0.0110334	0.0156993	0.0139866	0.00105806	0.00237224	0.00309556	0.00237152	0.00161328	0.00236315	0.000302609	0.00653421	0.0101367	0.0075999	0.00744958	0.0079301	0.000772312	0.00890645	0.0132323	0.00997142	0.00906286	0.0102933	0.00100741	0.0228026	0.0285498	0.0210049	0.0247621	0.0242798	0.00161691	0.0046234	0.00439383	0.00383583	0.00479567	0.00441218	0.000209003
	Subtotal	0.0151894	0.0137118	0.0100072	0.0199658	0.0147186	0.00206086	0.0172339	0.0211678	0.0151035	0.0150236	0.0171322	0.00143927	0.0324234	0.0348796	0.0251107	0.0349894	0.0318508	0.00232346	0.0104821	0.0120206	0.00949191	0.00824683	0.0100604	0.000797521	0.0223021	0.0264378	0.0225293	0.0210398	0.0230772	0.00116711	0.0327842	0.0384584	0.0320212	0.0292866	0.0331376	0.00192598	0.0652075	0.073338	0.0571319	0.0642761	0.0649884	0.00331659	0.0170519	0.0138669	0.0186062	0.0154734	0.0162496	0.00101969
Phthalate ester	C16	0.00410923	0.00393975	0.00366377	0.00442805	0.0040352	0.000159918	0.00340002	0.00350472	0.00332991	0.00349709	0.00343294	4.17991e-05	0.00750925	0.00744447	0.00699368	0.00792514	0.00746813	0.000190659	0.00466087	0.0044021	0.00433119	0.00484988	0.00456101	0.000119543	0.00386061	0.00479735	0.00327289	0.00310222	0.00375827	0.000382554	0.00852148	0.00919946	0.00760408	0.00795209	0.00831928	0.000349039	0.0160307	0.0166439	0.0145978	0.0158772	0.0157874	0.000429745	0.00358937	0.0034704	0.00307723	0.00336404	0.00337526	0.000109484
	C24	0.0177142	0.0171433	0.0146223	0.0176548	0.0167836	0.000731737	0.0213096	0.0208347	0.0214475	0.0216353	0.0213068	0.00017094	0.0390237	0.0379779	0.0360699	0.0392901	0.0380904	0.000730608	0.0113597	0.010565	0.0111475	0.0112831	0.0110888	0.000180045	0.0163233	0.015647	0.0162156	0.0182133	0.0165998	0.000557925	0.027683	0.026212	0.0273631	0.0294964	0.0276886	0.000680359	0.0667067	0.0641899	0.063433	0.0687865	0.065779	0.00122252	0.0181691	0.0168505	0.0242905	0.0222565	0.0203916	0.00173585
	Subtotal	0.0218234	0.021083	0.0182861	0.0220828	0.0208188	0.000870405	0.0247096	0.0243394	0.0247775	0.0251324	0.0247397	0.000162478	0.046533	0.0454224	0.0430636	0.0472152	0.0455585	0.000910015	0.0160206	0.0149671	0.0154787	0.016133	0.0156498	0.000268691	0.0201839	0.0204444	0.0194885	0.0213155	0.0203581	0.000377572	0.0362045	0.0354114	0.0349672	0.0374485	0.0360079	0.00054413	0.0827375	0.0808338	0.0780307	0.0846637	0.0815664	0.00141429	0.0217584	0.0203209	0.0273677	0.0256205	0.0237669	0.0016409
														0	0	0	0															0	0	0	0
Glycols	C16	0.00104488	0.000839643	0.000463531	0.000699632	0.000761921	0.000122141	0	0	0	0	0	0	0.00104488	0.000839643	0.000463531	0.000699632	0.000761921	0.000122141	0	0	0	0	0	0	0	0	0	0	0	0	0	0	0	0	0	0	0.00104488	0.000839643	0.000463531	0.000699632	0.000761921	0.000122141	0.000818696	0.000856447	0.000583757	0.000867885	0.000781696	6.68114e-05
	C18	0	0	0	0	0	0	0.000510903	0.000563216	0.000503527	0.000518629	0.000524069	1.34085e-05	0.000510903	0.000563216	0.000503527	0.000518629	0.000524069	1.34085e-05	0	0	0	0	0	0	0.00116964	0.000902532	0.000914684	0.000681272	0.000917032	9.98374e-05	0.00116964	0.000902532	0.000914684	0.000681272	0.000917032	9.98374e-05	0.00168054	0.00146575	0.00141821	0.0011999	0.0014411	9.85909e-05	0.00120675	0.0010939	0.00126013	0.000934386	0.00112379	7.20164e-05
	C20	0.00371608	0.00462752	0.00283643	0.00374593	0.00373149	0.000365655	0.000757841	0.00115576	0.000551283	0.00056296	0.000756962	0.000141122	0.00447392	0.00578328	0.00338771	0.00430889	0.00448845	0.000493344	0	0	0	0	0	0	0.000495536	0.000491339	0.000495114	0.000525366	0.000501839	7.89893e-06	0.000495536	0.000491339	0.000495114	0.000525366	0.000501839	7.89893e-06	0.00496946	0.00627462	0.00388283	0.00483426	0.00499029	0.000491661	0.00187032	0.00205795	0.00159257	0.00161364	0.00178362	0.000111119
	C22	0	0	0	0	0	0	0.000667125	0.000742993	0.000635212	0.000628012	0.000668335	2.6297e-05	0.000667125	0.000742993	0.000635212	0.000628012	0.000668335	2.6297e-05	0	0	0	0	0	0	0	0	0	0	0	0	0	0	0	0	0	0	0.000667125	0.000742993	0.000635212	0.000628012	0.000668335	2.6297e-05	0.000815336	0.000830729	0.000768132	0.000694799	0.000777249	3.05394e-05
	Subtotal	0.00476096	0.00546716	0.00329996	0.00444556	0.00449341	0.000451515	0.00193587	0.00246197	0.00169002	0.0017096	0.00194937	0.000179744	0.00669683	0.00792913	0.00498998	0.00615516	0.00644278	0.000610132	0	0	0	0	0	0	0.00166518	0.00139387	0.0014098	0.00120664	0.00141887	9.41704e-05	0.00166518	0.00139387	0.0014098	0.00120664	0.00141887	9.41704e-05	0.008362	0.00932301	0.00639978	0.0073618	0.00786165	0.000630663	0.0047111	0.00483903	0.00420458	0.00411071	0.00446636	0.000181153
β-Tocopherol	β-Tocopherol	0.0438754	0.0497763	0.0350469	0.0587902	0.0468722	0.00499409	0.0242036	0.028381	0.026093	0.0301998	0.0272193	0.00131008	0.068079	0.0781573	0.0611399	0.08899	0.0740916	0.00607172	0.00299693	0.00357729	0.00337887	0.00326951	0.00330565	0.000121024	0.0068822	0.00721663	0.00600616	0.00584002	0.00648625	0.000333958	0.00987914	0.0107939	0.00938503	0.00910953	0.0097919	0.000370004	0.0779582	0.0889512	0.0705249	0.0980995	0.0838835	0.0060645	0.0237546	0.0151816	0.0222514	0.0220575	0.0208113	0.00191449
														0	0	0	0															0	0	0	0
Triterpenoids	α-Amyrin	0.000414925	0.000455434	0.000542554	0.00068287	0.000523946	5.92894e-05	0	0	0	0	0	0	0.000414925	0.000455434	0.000542554	0.00068287	0.000523946	5.92894e-05	0	0	0	0	0	0	0.000762009	0.000624953	0.000469525	0.000648118	0.000626151	6.01893e-05	0.000762009	0.000624953	0.000469525	0.000648118	0.000626151	6.01893e-05	0.00117693	0.00108039	0.00101208	0.00133099	0.0011501	6.91317e-05	0	0	0	0	0	0
	β-Amyrin	0.0306268	0.0270398	0.0199486	0.0386379	0.0290633	0.00388683	0.0521085	0.0429446	0.0507103	0.0607811	0.0516361	0.00365438	0.0827354	0.0699844	0.0706589	0.099419	0.0806994	0.00689319	0.0337531	0.03243	0.0280455	0.0271881	0.0303542	0.00161285	0.0372449	0.0366457	0.0344769	0.0373188	0.0364216	0.000665503	0.0709979	0.0690757	0.0625225	0.0645069	0.0667757	0.00196543	0.153733	0.13906	0.133181	0.163926	0.147475	0.00698163	0.030127	0.021313	0.0195812	0.0242267	0.023812	0.00231294
	Lupeol	0	0	0	0	0	0	0.00066393	0.00061612	0.000452786	0.000592301	0.000581284	4.53477e-05	0.00066393	0.00061612	0.000452786	0.000592301	0.000581284	4.53477e-05	0	0	0	0	0	0	0.00578313	0.00538293	0.00521499	0.00421168	0.00514818	0.000334137	0.00578313	0.00538293	0.00521499	0.00421168	0.00514818	0.000334137	0.00644706	0.00599905	0.00566777	0.00480398	0.00572947	0.000347366	0	0	0	0	0	0
	Ursolic acid	0	0	0	0	0	0	0	0	0	0	0	0	0	0	0	0	0	0	0	0	0	0	0	0	0.00225906	0.0014793	0.00220344	0.00196292	0.00197618	0.000177654	0.00225906	0.0014793	0.00220344	0.00196292	0.00197618	0.000177654	0.00225906	0.0014793	0.00220344	0.00196292	0.00197618	0.000177654	0	0	0	0	0	0
	Friedelin	0	0	0	0	0	0	0.023222	0.0234896	0.0224099	0.0234565	0.0231445	0.000252007	0.023222	0.0234896	0.0224099	0.0234565	0.0231445	0.000252007	0	0	0	0	0	0	0.130943	0.134524	0.145703	0.12581	0.0724497	0.00421732	0.130943	0.134524	0.145703	0.12581	0.0724497	0.00421732	0.154165	0.158014	0.168113	0.149266	0.0955942	0.00399764	0	0	0	0	0	0
	Betulin	0	0	0	0	0	0	0	0	0	0	0	0	0	0	0	0	0	0	0	0	0	0	0	0	0.00368932	0.00295606	0.00471535	0.00453055	0.00397282	0.000405852	0.00368932	0.00295606	0.00471535	0.00453055	0.00397282	0.000405852	0.00368932	0.00295606	0.00471535	0.00453055	0.00397282	0.000405852	0	0	0	0	0	0
	Subtotal	0.0310417	0.0274952	0.0204912	0.0393208	0.0295872	0.00391549	0.0759945	0.0670503	0.073573	0.0848299	0.0753619	0.00367793	0.107036	0.0945456	0.0940642	0.124151	0.104949	0.00706973	0.0337531	0.03243	0.0280455	0.0271881	0.0303542	0.00161285	0.180681	0.181613	0.192784	0.174482	0.120595	0.00380886	0.214434	0.214043	0.220829	0.20167	0.150949	0.0040057	0.32147	0.308589	0.314893	0.325821	0.255898	0.00377556	0.030127	0.021313	0.0195812	0.0242267	0.023812	0.00231294
Steroids	24-methylenecycloartanol	0	0	0	0	0	0	0	0	0	0	0	0	0	0	0	0	0	0	0	0	0	0	0	0	0.00117772	0.00111646	0.00123595	0.00153213	0.00126556	9.21423e-05	0.00117772	0.00111646	0.00123595	0.00153213	0.00126556	9.21423e-05	0.00117772	0.00111646	0.00123595	0.00153213	0.00126556	9.21423e-05	0.000503311	0.000603631	0.000707507	0.00062973	0.000611045	4.21463e-05
	Lanosterol	0.000820507	0.000609821	0.000751703	0.00123317	0.000853801	0.000133848	0.000433299	0.000445271	0.00036506	0.000362244	0.000401469	2.19772e-05	0.00125381	0.00105509	0.00111676	0.00159542	0.00125527	0.000120747	0.000459301	0.000536589	0.000618422	0.000415891	0.000507551	4.45956e-05	0.00231899	0.00191499	0.00152009	0.00135876	0.00177821	0.000214809	0.0027783	0.00245158	0.00213852	0.00177466	0.00228576	0.00021467	0.0040321	0.00350667	0.00325528	0.00337007	0.00354103	0.000171565	0.00114874	0.00152039	0.00124405	0.0014054	0.00132965	8.27536e-05
	Campesterol	0	0	0	0	0	0	0	0	0	0	0	0	0	0	0	0	0	0	0	0	0	0	0	0	0.00294323	0.00271844	0.00337731	0.0029702	0.0030023	0.000137152	0.00294323	0.00271844	0.00337731	0.0029702	0.0030023	0.000137152	0.00294323	0.00271844	0.00337731	0.0029702	0.0030023	0.000137152	0	0	0	0	0	0
	Stigmasterol	0	0	0	0	0	0	0	0	0	0	0	0	0	0	0	0	0	0	0	0	0	0	0	0	0	0	0	0	0	0	0	0	0	0	0	0	0	0	0	0	0	0	0	0	0	0	0	0
	Subtotal	0.000820507	0.000609821	0.000751703	0.00123317	0.000853801	0.000133848	0.000433299	0.000445271	0.00036506	0.000362244	0.000401469	2.19772e-05	0.00125381	0.00105509	0.00111676	0.00159542	0.00125527	0.000120747	0.000459301	0.000536589	0.000618422	0.000415891	0.000507551	4.45956e-05	0.00643995	0.00574989	0.00613335	0.0058611	0.00604607	0.000154029	0.00689925	0.00628648	0.00675177	0.00627699	0.00655362	0.000159848	0.00815306	0.00734157	0.00786854	0.0078724	0.00780889	0.000169419	0.00165205	0.00212402	0.00195156	0.00203513	0.00194069	0.000102454
Unidentified		0.0157739	0.0161453	0.0140338	0.0175757	0.0158822	0.000728324	0.0365131	0.0470372	0.0423674	0.0430962	0.0422535	0.002171	0.052287	0.0631824	0.0564013	0.060672	0.0581357	0.00239995	0.018271	0.0269642	0.029167	0.0259787	0.0250952	0.00237035	0.183551	0.195996	0.200477	0.183197	0.190805	0.0043874	0.201822	0.22296	0.229644	0.209176	0.215901	0.00633868	0.254109	0.286142	0.286046	0.269848	0.274036	0.00766708	0.013009	0.0144022	0.014179	0.0115839	0.0132935	0.0006466
Caffeine	Caffeine	0.00632261	0.00600971	0.00484839	0.0069021	0.0060207	0.000432287	0.00147225	0.00188423	0.001525	0.00180904	0.00167263	0.000102196	0.00779486	0.00789393	0.00637339	0.00871114	0.00769333	0.000485518	0.00852467	0.00714256	0.0112567	0.00722943	0.00853834	0.000959654	0.0310352	0.0461188	0.021053	0.0335506	0.0329394	0.00515577	0.0395598	0.0532614	0.0323097	0.04078	0.0414777	0.00435002	0.0473547	0.0611553	0.0386831	0.0494912	0.0491711	0.00462801	0.00435514	0.00316596	0.00360613	0.00210796	0.0033088	0.000469543
Total Coverage		0.373867	0.364004	0.217313	0.500986	0.37381	0.0580082	0.393237	0.399535	0.407779	0.457504	0.411114	0.0146359	0.777104	0.76354	0.635092	0.968489	0.784923	0.0684859	0.220188	0.21945	0.223805	0.203138	0.212841	0.00460192	0.500821	0.527618	0.495504	0.473649	0.508347	0.0103892	0.73027	0.757068	0.729309	0.680502	0.721188	0.0136991	1.49737	1.52061	1.3544	1.65899	1.50611	0.0603566	0.36251	0.281767	0.327953	0.332719	0.326237	0.0166791
[truncated: 288 more columns]
